# Supplementary material for: The relationship between sonographically assessed volumetric brain development in VLBW preterm infants and neurodevelopmental outcome at 2 years of age—data from the NeoNEVS project
Source: Front Pediatr. 2026 Apr 13;14:1769403. doi: 10.3389/fped.2026.1769403 (PMC13111570; doi:10.3389/fped.2026.1769403)
Supplement: Supplementary file 2 [file Table2.xlsx]

## Sheet: Bayley Pat
GA in days	Pat. Number	Sono DoL	GA at Sono in d	coronar cm	sagital horizontal cm	sagital vertikal cm	Volumen LMM	Wachstum / Untersuchung cm3 LMM	Wachstum / Tage cm3 LMM	Percentile Rank cognitive	Percentile Rank Language	Percentile Rank motor	Percentile Rank Combined
199	1	1	200	6.84	7.65	6.7	161.07
	1	3	202	6.63	7.31	6.49	163.74	1.335
	1	6	205	6.18	7.55	6.4	168.03	1.43
	1	13	212	6.19	8.01	6.61	179.4	1.62429
	1	32	231	7.2	8.6	7.1	219.89	2.13105
	1	46	245	7.2	9.1	7.5	258.73	2.77429	2.17022	16	3	86	35
192	2	1	193	5.98	7.03	6.35	132.97
	2	7	199	5.66	6.95	6.15	139.92	1.15833
	2	15	207	6.14	7.67	6.68	151.38	1.4325
	2	21	213	5.91	7.73	6.62	161.6	1.70333
	2	27	219	6.19	7.74	6.82	173.23	1.93833
	2	41	233	6.38	8.36	7.23	205.82	2.32786
	2	70	262	7.62	9.45	8.12	297.63	3.16586	2.38638	99.6	94	95	96.2
190	3	1	191	6.36	7.22	6.44	134.09
	3	3	193	5.87	7.07	6.28	136.66	1.285
	3	7	197	5.79	7.17	6.47	142.27	1.4025
	3	13	203	6.3	7	6.5	151.85	1.59667
	3	20	210	6.58	8.34	6.95	164.81	1.85143	1.61684	98	42	73	71
175	4	1	176	5.75	6.55	5.82	117.65
	4	3	178	5.87	6.82	5.91	118.78	0.565
	4	8	183	5.36	6.33	5.81	122.29	0.702
	4	13	188	5.49	7.42	6.28	126.78	0.898
	4	16	191	5.47	7.14	5.99	129.93	1.05
	4	20	195	5.92	7.69	6.46	134.69	1.19
	4	33	208	6.03	7.75	6.47	154.46	1.52077
	4	39	214	5.97	8.28	6.31	165.81	1.89167
	4	54	229	6.43	8.73	6.6	200.31	2.3
	4	85	260	7.69	9.34	8	299.39	3.19613	2.16357	84	19	58	53.6667
183	5	13	196	5.49	7.29	6.4	131.01
	5	20	203	5.29	7.53	6.09	144.01	1.85714
	5	22	205	5.76	7.77	6.57	148.07	2.03
	5	28	211	5.74	7.83	6.62	161.19	2.18667
	5	42	225	6.03	8.55	7.41	197.27	2.57714	2.28483	84	27	86	65.6667
172	6	1	173	5.33	6.51	6.04	103.83
	6	6	178	4.83	7.07	5.86	105.91	0.416
	6	13	185	4.81	6.8	5.66	110.47	0.651429
	6	22	194	5.33	7.05	6.07	119.14	0.963333
	6	28	200	5.28	7.84	5.81	126.67	1.255
	6	42	214	5.65	7.85	6.58	149.7	1.645	1.11878	99	77	39	71.6667
203	7	1	204	6.66	8.47	7.02	161.59
	7	2	205	6.19	7.81	6.71	169.67	8.08
	7	5	208	6.17	8.21	6.67	194.16	8.16333
	7	16	219	7.1	7.6	10.2	286.97	8.43727	8.35867	63	27	86	58.6667
168	8	1	169	5.22	6.32	5.71	100.08
	8	2	170	5.16	6.07	5.33	100.47	0.39
	8	5	173	6.39	6.48	5.39	101.85	0.46
	8	11	179	5.4	6.48	5.74	105.66	0.635
	8	14	182	5.36	6.91	5.92	108.09	0.81
	8	19	187	5.26	6.81	5.85	112.93	0.968
	8	27	195	5.87	7.27	6.13	122.69	1.22
	8	38	206	5.65	7.25	6.2	140.18	1.59
	8	56	224	6.17	7.84	6.64	178.98	2.15556
	8	71	239	6.72	8.79	7.29	220.95	2.798	1.72671	84	27	73	61.3333
171	20	1	172	4.56	5.9	5.45	83.74
	20	2	173	4.57	5.59	5.68	83.83	0.09
	20	3	174	4.9	5.79	5.55	83.96	0.13
	20	6	177	4.79	6.83	5.67	84.58	0.206667
	20	7	178	4.65	6.12	5.7	84.86	0.28
	20	13	184	4.76	6.34	5.76	87.38	0.42
	20	26	197	4.79	6.89	5.58	97.65	0.79
	20	40	211	5.25	7.8	5.72	116.08	1.31643
	20	54	225	5.5	7.86	5.87	142.14	1.86143
	20	63	234	5.97	8.43	6.55	162.93	2.31
	20	77	248	6.28	9.38	7.42	201.54	2.75786
	20	91	262	6.43	9.48	7.64	247.79	3.30357
	20	105	276	6.61	10.22	8.37	301.68	3.84929	2.09558	91	42	39	57.3333
203	21	1	204	6.96	7.75	6.57	180.46
	21	39	242	6.75	8.94	7.29	233.11	1.38553
	21	41	244	6.92	9.03	7.38	237.44	2.165	1.4245	75	27	58	53.3333
190	22	1	191	6.19	6.6	6.28	102.25
	22	3	193	5.46	6.35	5.56	103.98	0.865
	22	13	203	5.71	6.89	5.73	114.97	1.099
	22	19	209	5.52	6.95	6.03	123.43	1.41
	22	32	222	5.99	7.4	6.08	146.58	1.78077
	22	39	229	6.31	7.62	6.31	161.78	2.17143
	22	55	245	6.52	8.77	7.03	203.67	2.61812
	22	68	258	7.19	8.99	7.39	245.06	3.18385
	22	89	279	7.69	9.81	8.15	325.82	3.84571	2.54057	63	27	50	46.6667
221	23	1	222	6.8	8.12	6.82	197.22
	23	21	242	7.06	8.99	7.81	259.51	3.1145	3.1145	99.9	96	95	96.9667
202	24	1	203	6.6	7.4	6.8	159.28
	24	4	206	6.4	7.2	6.9	165.93	2.21667
	24	8	210	6.5	7.1	6.8	175.34	2.3525
	24	12	214	6.6	7.6	6.9	185.38	2.51
	24	19	221	6.6	8.2	7.3	204.44	2.72286	2.50889	99	58	73	76.6667
214	25	1	215	7.84	7.43	6.34	186.69
	25	3	217	7.19	7.55	6.65	191.84	2.575
	25	4	218	7.49	7.37	6.61	194.47	2.63
	25	7	221	7.31	7.97	6.63	202.6	2.71
	25	10	224	7.22	8.18	7.02	211.07	2.82333
	25	14	228	7.33	8.56	6.81	222.92	2.9625
	25	20	234	6.88	8.93	7.21	241.87	3.15833
	25	27	241	7.54	8.87	7.68	265.74	3.41	3.04038	50	14	66	43.3333
214	26	3	217	6.31	8.13	6.71	176.1
	26	7	221	6.78	7.9	6.69	184.09	1.9975
	26	14	228	6.03	8.38	6.99	199.56	2.21
	26	20	234	5.93	8.77	7.21	214.35	2.465
	26	27	241	6.77	9.49	7.75	233.37	2.71714	2.38625	63	14	50	42.3333
206	27	1	207	5.9	7.8	6.94	158.89
	27	8	214	5.9	7.7	7	170.03	1.59143
	27	13	219	6.1	8.2	7.11	179.16	1.826	1.68917	91	87	81	86.3333
193	28	1	194	5.73	7.18	5.84	107.1
	28	6	199	5.47	7.28	5.72	116.95	1.97
	28	9	202	5.55	7.59	5.52	123.33	2.12667
	28	16	209	5.8	7.66	5.8	139.59	2.32286
	28	24	217	5.51	7.92	6.1	160.5	2.61375
	28	45	238	6.45	9.77	7.26	227.26	3.17905
	28	53	246	7.23	9.45	6.82	257.21	3.74375
	28	67	260	7.77	9.44	8.16	315.63	4.17286
	28	85	278	8.48	11.1	9.21	401.96	4.79611	3.51024	16	42	50	36
205	29	1	206	6.11	7.6	6.67	145.97
	29	3	208	5.78	7.58	6.5	151.47	2.75
	29	6	211	6.36	7.63	6.09	160.01	2.84667
	29	20	225	6.42	8.25	7.54	204.49	3.17714
	29	27	232	6.56	8.74	7.33	229.6	3.58714
	29	41	246	7.24	9.38	8.11	285.54	3.99571	3.48925	98	91	98	95.6667
206	30	1	207	7.07	7.55	6.56	156.04
	30	3	209	6.67	7.12	6.17	161.19	2.575
	30	5	211	6.21	7.3	6.02	166.49	2.65
	30	14	220	6.32	8.59	6.98	192.3	2.86778
	30	20	226	6.02	9.18	7.21	211.26	3.16
	30	42	248	6.84	10.52	8.24	292.77	3.705
	30	54	260	7	10.76	8.67	345.18	4.3675	3.56868	98	73	73	81.3333
210	31	1	211	6.05	7.41	7.25	135.62
	31	2	212	5.2	7.1	6.2	136.17	0.55
	31	7	217	5.61	7.3	6.1	139.54	0.674
	31	10	220	5.51	7.6	6.5	142.04	0.833333
	31	18	228	6	7.7	6.7	150.39	1.04375
	31	26	236	6.1	7.4	7.1	161.24	1.35625
	31	39	249	6.4	7.8	6.9	184.19	1.76538
	31	55	265	6.25	8.4	8.04	221.48	2.33062	1.59	75	66	30	57
210	32	1	211	6.04	7.87	6.98	164.31
	32	3	213	6.35	7.5	6.77	166.82	1.255
	32	7	217	5.96	7.77	6.98	172.32	1.375
	32	15	225	6.17	7.59	6.86	185.19	1.60875
	32	25	235	6.61	8.41	7.42	204.79	1.96
	32	29	239	6.59	8.61	7.26	213.72	2.2325
	32	39	249	6.54	8.7	7.94	238.77	2.505	1.95947	95	58	93	82
213	33	1	214	6.34	7.21	6.73	147.41
	33	3	216	5.83	7.52	6.59	150.82	1.705
	33	7	220	5.85	7.66	6.34	158.1	1.82
	33	27	240	6.16	8.59	7.31	203.85	2.2875
	33	40	253	6.78	8.83	7.77	241.95	2.93077	2.4241	99	73	90	87.3333
222	34	1	223	6.95	8.34	7.01	212.16
	34	3	225	6.95	8.49	6.96	213.14	0.49
	34	7	229	6.59	8.18	6.97	215.55	0.6025
	34	12	234	6.97	8.98	6.86	219.45	0.78
	34	21	243	6.2	9.02	7.49	228.93	1.05333
	34	27	249	6.38	9.48	7.58	237	1.345	0.955385	50	42	58	50
181	35	1	182	5.07	5.95	5.4	87.92
	35	2	183	5.08	6	5.92	88.38	0.46
	35	3	184	5.03	6.08	5.69	88.88	0.5
	35	8	189	4.7	6.26	5.41	91.98	0.62
	35	20	201	5.05	7.25	5.91	103.38	0.95
	35	27	208	4.86	7.35	5.97	112.62	1.32
	35	41	222	5.34	7.2	6.42	136.84	1.73
	35	55	236	5.6	8.46	6.73	168.69	2.275
	35	83	264	6.84	9.84	8.26	255.31	3.09357	2.04134	63	34	58	51.6667
199	36	1	200	5.82	7.58	6.88	158.71
	36	13	212	5.75	8.73	7.34	188.87	2.51333
	36	27	226	6.18	9.07	7.52	231.14	3.01929
	36	41	240	6.58	9.56	8.43	281.06	3.56571
	36	54	253	7.1	10.91	8.96	334.24	4.09077	3.31189	99	73	86	86
184	37	1	185	6.47	7.19	6.41	122.31
	37	3	187	5.7	6.86	6.3	123.58	0.635
	37	6	190	5.48	7.02	5.81	125.78	0.733333
	37	14	198	5.87	7.64	6.37	133.36	0.9475
	37	21	205	5.63	7.69	5.97	142.03	1.23857
	37	27	211	5.11	7.97	6.28	150.99	1.49333
	37	34	218	5.45	7.88	6.52	163.21	1.74571
	37	41	225	5.79	8.56	6.61	177.34	2.01857
	37	47	231	6.45	8.61	7	190.97	2.27167
	37	61	245	6.7	8.71	7.58	228.23	2.66143
	37	79	263	6.94	9.88	8.02	287.36	3.285	2.11603	99	82	81	87.3333
202	38	1	203	7.48	8.44	7.35	210.21
	38	7	209	6.83	8.95	7.19	227.75	2.92333
	38	12	214	6.72	8.22	7.37	243.44	3.138
	38	20	222	7.01	9.37	7.77	270.57	3.39125
	38	27	229	7.49	9.16	7.94	296.35	3.68286
	38	40	242	7.65	10.01	8.8	349.3	4.07308
	38	46	248	7.78	10.62	8.86	375.96	4.44333	3.68333	5	2	39	15.3333
202	39	1	203	6.8	7.5	6.31	161.78
	39	2	204	6.44	7.54	6.68	163.36	1.58
	39	6	208	6.15	7.61	6.48	170.07	1.6775
	39	12	214	5.95	7.85	6.47	181.3	1.87167
	39	27	229	6.62	8.94	7.16	215.53	2.282
	39	41	243	7.13	9.29	7.76	255.39	2.84714
	39	48	250	6.8	9.34	8.06	278.18	3.25571	2.4766	91	27	90	69.3333
202	40	1	203	6.66	7.36	6.74	156.95
	40	6	208	6.38	7.6	6.7	166.63	1.936
	40	13	215	6.06	8.13	6.41	181.82	2.17
	40	20	222	6.32	8.27	7.16	198.92	2.44286
	40	27	229	6.3	8.91	7.47	217.93	2.71571
	40	40	242	6.82	9.23	7.78	258.29	3.10462
	40	54	256	7.22	9.92	8.62	309.13	3.63143	2.87132	63	3	73	46.3333
192	56	1	193	5.8	6.56	5.41	104.94
	56	3	195	6.17	6.65	6.05	107.55	1.305
	56	7	199	5.66	6.69	5.72	113.26	1.4275
	56	13	205	5.73	6.91	5.9	122.99	1.62167
	56	18	210	5.25	7.56	6.17	132.16	1.834
	56	21	213	5.35	7.42	6.1	138.14	1.99333
	56	27	219	6.39	8.24	6.8	151.14	2.16667
	56	42	234	6.08	8.32	6.9	189.78	2.576
	56	56	248	6.53	9.34	7.26	233.75	3.14071
	56	83	275	7.51	10.17	8.53	340.12	3.93963
	56	92	284	8.36	10.98	8.99	381.89	4.64111	3.04341	84	66	73	74.3333
164	57	1	165	4.7	5.88	5.61	93.66
	57	3	167	5.21	5.67	5.17	92.62	-0.52
	57	6	170	4.84	5.97	5.17	91.36	-0.42
	57	13	177	4.85	6.29	5.13	89.78	-0.225714
	57	15	179	5.11	6.71	6.14	89.67	-0.055
	57	22	186	5.39	7.53	5.55	90.55	0.125714
	57	28	192	5.07	7.13	5.72	92.81	0.376667
	57	42	206	5.44	7.51	5.84	103.56	0.767857
	57	49	213	5.46	7.86	6.03	111.79	1.17571
	57	65	229	5.54	7.27	6.17	137.79	1.625
	57	73	237	6.01	7.75	6.34	154.52	2.09125
	57	86	250	6.38	7.84	7.03	187.04	2.50154
	57	105	269	7.06	8.37	7.87	246.42	3.12526	1.46885	50	58	73	60.3333
212	58	1	213	6.11	7.85	6.11	159.19
	58	3	215	6.19	7.96	6.22	164.02	2.415
	58	11	223	6.74	8.52	6.73	184.88	2.6075
	58	27	239	6.48	9.67	7.01	234.1	3.07625	2.88115	1	1	8	3.33333
196	59	1	197	5.38	7.46	6.16	127.38
	59	3	199	5.6	7.58	5.81	129.15	0.885
	59	14	210	5.22	7.91	6.39	141.66	1.13727
	59	19	215	5.47	8.03	6.34	148.91	1.45
	59	27	223	5.52	8.91	6.62	162.53	1.7025	1.35192	25	3	23	17
209	60	1	210	6.29	8.21	7.16	146.64
	60	2	211	5.69	8.04	6.33	149.48	2.84
	60	7	216	5.55	8.42	6.72	164.25	2.954
	60	15	224	5.59	8.68	6.72	189.91	3.2075
	60	40	249	6.69	9.9	8.17	286.17	3.8504
	60	55	264	7.21	11.2	8.74	355.61	4.62933	3.86981	95	87	58	80
201	61	1	202	6.36	7.14	6.37	153.91
	61	3	204	6.17	7.57	6.41	156.96	1.525
	61	27	228	6.23	9.18	6.82	205.63	2.02792
	61	41	242	6.76	10.46	7.7	244.38	2.76786
	61	84	285	7.18	10.57	8.08	411.17	3.87884	3.09952	95	73	81	83
201	62	1	202	6.48	7.81	6.8	126.81
	62	3	204	5.65	7.42	5.98	131.86	2.525
	62	6	207	5.48	7.79	6.12	139.73	2.62333
	62	14	215	5.34	7.7	6.77	162.44	2.83875
	62	21	222	5.6	7.83	6.87	184.35	3.13
	62	27	228	6.47	8.54	7.25	204.65	3.38333
	62	41	242	6.92	9.09	8	257.47	3.77286	3.2665	75	73	81	76.3333
193	63	1	194	5.99	6.73	5.79	112.78
	63	3	196	5.62	7.07	5.32	114.75	0.985
	63	6	199	5.18	7.57	5.85	118	1.08333
	63	12	205	5.25	7.39	6.01	125.54	1.25667
	63	20	213	6.24	7.8	6.69	137.78	1.53
	63	27	220	5.45	8.01	5.88	150.53	1.82143
	63	41	234	5.68	9.33	6.75	181.77	2.23143
	63	54	247	6.42	9.13	7	217.62	2.75769	1.97811	75	81	81	79
184	64	1	185	6.13	6.31	5.65	102.34
	64	3	187	6.06	6.98	5.96	104.21	0.935
	64	13	197	5.08	7.34	5.37	115.9	1.169
	64	16	200	5.15	7.27	6.1	120.17	1.42333
	64	21	205	5.27	7.51	5.74	128.06	1.578
	64	29	213	5.76	7.64	6.03	142.72	1.8325
	64	43	227	6.18	9.52	6.82	174.36	2.26
	64	57	241	6.54	9.2	6.78	213.65	2.80643
	64	70	254	6.57	9.38	7.65	256.96	3.33154
	64	78	262	7.53	9.45	7.93	286.89	3.74125	2.39675	84	82	86	84
184	65	1	185	5.89	7.48	5.86	121.4
	65	2	186	5.93	6.77	5.87	122.6	1.2
	65	3	187	5.61	6.58	5.61	123.84	1.24
	65	6	190	5.83	7.34	5.85	127.79	1.31667
	65	13	197	5.66	7.69	6.24	138.37	1.51143
	65	16	200	5.52	7.85	6.18	143.49	1.70667
	65	28	212	5.76	8.2	6.33	167.47	1.99833
	65	43	227	6.32	9.39	7.52	205.35	2.52533
	65	52	236	6.2	9.57	7.45	232.28	2.99222
	65	57	241	6.77	9.62	7.46	248.6	3.264
	65	74	258	7.35	10.09	7.74	311.4	3.69412	2.60274	98	91	90	93
222	66	1	223	6.79	8.69	7.07	211
	66	3	225	6.66	8.35	7.33	215.42	2.21
	66	8	230	6.64	8.46	7.47	227.15	2.346
	66	10	232	6.82	8.68	7.45	232.11	2.48
	66	14	236	7.37	8.96	7.46	242.51	2.6	2.42385	91	73	81	81.6667
201	67	1	202	6.06	7.81	6.87	154.35
	67	3	204	6.08	7.68	6.55	157.27	1.46
	67	6	207	5.8	7.94	6.23	161.94	1.55667
	67	13	214	6.29	8.56	6.22	174.21	1.75286
	67	20	221	6.38	8.31	6.76	188.39	2.02571
	67	27	228	6.45	9.01	6.94	204.48	2.29857
	67	42	243	6.96	8.83	7.47	245.38	2.72667
	67	54	255	7.1	9.68	7.93	284.42	3.25333	2.45415	84	66	81	77
207	68	1	208	6.63	8.09	6.4	170.04
	68	2	209	6.14	7.84	6.77	171.37	1.33
	68	7	214	5.77	7.76	6.55	178.6	1.446
	68	20	227	6.92	8.11	7.04	201.95	1.79615
	68	26	233	6.59	8.34	7.44	214.95	2.16667	1.7964	99.6	94	95	96.2
198	69	1	199	6.47	7.69	6.15	156.38
	69	3	201	6.34	7.56	6	157.57	0.595
	69	6	204	6.42	7.08	6.31	159.65	0.693333
	69	9	207	6.85	7.38	6.67	162.08	0.81
	69	14	212	6.35	7.61	6.83	166.92	0.968
	69	28	226	5.71	8.28	6.61	185.63	1.33643
	69	42	240	6.17	9.34	7.07	211.99	1.88286
	69	46	244	6.32	9.02	6.96	220.92	2.2325
	69	48	246	7.84	9.82	8.47	225.62	2.35	1.47319	75	19	81	58.3333
199	70	1	200	6.03	7.51	5.95	127.55
	70	2	201	5.34	7.1	6.35	129.25	1.7
	70	6	205	5.61	7.53	5.84	136.41	1.79
	70	20	219	5.81	8.5	6.38	166.42	2.14357
	70	27	226	6.18	8.67	7.18	184.28	2.55143
	70	54	253	6.42	9.74	7.87	271.07	3.21444	2.70792	99	82	93	91.3333
216	71	1	217	7.18	8.13	6.71	207.22
	71	3	219	7	8.43	7.2	212.54	2.66
	71	12	228	6.76	8.73	6.94	238.39	2.87222
	71	26	242	7.39	9.71	7.62	284.86	3.31929	3.1056	99	77	90	88.6667
223	72	1	224	7.33	8.21	7.16	207.11
	72	3	226	6.34	8.57	6.85	212.48	2.685
	72	6	229	6.6	8.76	7.46	220.81	2.77667
	72	13	236	6.61	8.37	7.14	241.63	2.97429
	72	27	250	7.59	9.68	7.95	288.99	3.38286	3.14923	99.6	97	73	89.8667
207	73	1	208	6.65	8.15	6.48	179.95
	73	3	210	6.34	8.3	6.74	183.88	1.965
	73	6	213	6.68	7.99	6.76	190.05	2.05667
	73	21	228	6.43	8.4	7.25	226.2	2.41
	73	27	234	7.06	8.73	7.42	243.11	2.81833
	73	36	243	7.34	9.58	8.02	271.12	3.11222	2.60486	99	77	81	85.6667
195	74	1	196	6.81	7.49	6.76	147.23
	74	3	198	6.28	7.1	6.43	148.28	0.525
	74	4	199	6.07	6.89	6.74	148.86	0.58
	74	6	201	5.76	8.01	6.32	150.15	0.645
	74	8	203	5.5	7.52	6.64	151.58	0.715
	74	13	208	5.88	7.66	6.39	155.86	0.856
	74	20	215	5.61	7.77	6.6	163.48	1.08857
	74	28	223	6.06	8.63	7.06	174.53	1.38125
	74	61	256	6.93	9.28	7.33	246.47	2.18	1.654	50	50	58	52.6667
217	75	1	218	7.42	7.69	7.19	212.52
	75	3	220	7.22	8.32	6.67	214.43	0.955
	75	20	237	7.44	8.21	7.42	236.98	1.32647	1.28737	99.6	91	86	92.2
192	76	6	198	5.75	8.14	5.99	138.25
	76	12	204	5.68	8.18	6.27	153.5	2.54167
	76	27	219	5.53	8.48	6.64	197.75	2.95
	76	41	233	6.55	9.99	7.22	246.96	3.515
	76	55	247	7.21	10.42	7.83	303.8	4.06	3.37857	99	82	95	92
206	77	1	207	6.65	7.61	6.64	171.17
	77	3	209	6.15	8.23	6.2	172.9	0.865
	77	6	212	6.52	8.03	6.63	175.78	0.96
	77	13	219	6.43	8.09	6.54	183.87	1.15571
	77	18	224	6.52	8.27	6.83	190.81	1.388
	77	27	233	6.43	8.33	7.03	205.77	1.66222
	77	36	242	7.23	9.43	7.46	223.88	2.01222	1.506	91	91	81	87.6667
220	78	1	221	6.71	7.57	6.44	168.77
	78	3	223	6.2	8.21	6.82	174.15	2.69
	78	6	226	6.27	7.89	6.34	182.51	2.78667
	78	20	240	6.48	8.89	7.4	226.18	3.11929
	78	26	246	6.79	9.32	8.27	247.24	3.51	3.1388	98	87	86	90.3333
173	87	1	174	5.3	6.7	5.5	95.77
	87	4	177	5.3	6.1	5.6	97.76	0.663333
	87	57	230	5.7	9.2	6.8	190.85	1.75642
	87	87	260	6.9	10.3	8.1	292.05	3.37333	2.28233	25	27	50	34
181	90	12	193	5.3	7.3	5.8	123.59
	90	20	201	5.7	8	5.7	133.25	1.2075
	90	30	211	5.6	8.2	6.3	148.82	1.557
	90	63	244	6.5	9.2	7.3	227.88	2.39576
	90	76	257	6.9	9	8.2	270.67	3.29154	2.29813	75	98	81	84.6667
182	92	1	183	6	6.3	5.8	120.48
	92	4	186	6.2	6.5	6.2	122.48	0.666667
	92	13	195	5.8	7.2	5.8	130.58	0.9
	92	35	217	6.2	8.2	6.3	163.67	1.50409
	92	52	234	6.3	9.1	6.8	202.15	2.26353
	92	69	251	6.7	9.5	7.4	251.9	2.92647	1.93265	95	82	58	78.3333
183	93	6	189	5.2	7.3	5.7	110.07
	93	8	191	5	7.3	5.8	111.96	0.945
	93	14	197	5.3	7.6	5.3	118.58	1.10333
	93	49	232	6.2	9.4	6.6	185.13	1.90143
	93	64	247	6.5	9.7	6.9	228.26	2.87533
	93	81	264	6.9	10	7.9	287.75	3.49941	2.36907	1	1	2	1.33333
190	94	7	197	6.3	6.8	6.6	147.18
	94	40	230	5.8	8.8	7.2	200.87	1.62697
	94	59	249	6.5	10	7.6	251.02	2.63947
	94	91	281	7.5	11.1	8.4	367.3	3.63375	2.62048	37	5	16	19.3333
196	96	6	202	6.8	8	6.4	179.5
	96	14	210	6.9	8.4	6.5	191.1	1.45
	96	21	217	6.3	8.3	7.1	203.29	1.74143
	96	29	225	6.8	7.7	6.8	219.57	2.035
	96	39	235	6.9	10	7.4	243.42	2.385
	96	50	246	6.5	9.7	8.1	274.15	2.79364
	96	61	257	7.3	10.3	8	309.6	3.22273	2.36545	25	77	81	61
196	97	3	199	6.6	7.3	6.7	159.93
	97	6	202	6.1	8	6.3	161.66	0.576667
	97	14	210	6.2	7.8	6.1	167.99	0.79125
	97	21	217	6.3	8.3	6.5	175.58	1.08429
	97	25	221	6	8.5	6.7	180.77	1.2975
	97	38	234	6.2	9	7.1	201.95	1.62923	1.20057	50	19	66	45
202	99	6	208	6.8	8.1	6.6	194.65
	99	15	217	6.6	9	6.9	211.35	1.85556
	99	30	232	6.5	9.7	7.6	246.21	2.324
	99	41	243	6.9	9.6	7.6	277.34	2.83	2.36257	84	87	90	87
214	101	4	218	6.9	8.3	6.8	201.75
	101	6	220	6.6	8.4	7.1	203.24	0.745
	101	12	226	6.5	8.3	7	208.65	0.901667
	101	32	246	6.5	8.8	7.8	236.81	1.408
	101	43	257	7.2	9.6	7.9	258.94	2.01182	1.46641	63	87	58	69.3333
211	102	5	216	6.5	7.8	6.9	181.91
	102	7	218	6.1	8.8	6.5	184.89	1.49
	102	16	227	6	9.1	6.9	200.25	1.70667
	102	30	241	6.2	9.8	7.4	230.42	2.155
	102	55	266	6.9	10.2	8.3	303.28	2.9144
	102	65	276	7.2	10.1	8.6	339.25	3.597	2.62233	25	5	16	15.3333
172	103	1	173	5.2	7	5.8	109.68
	103	3	175	5.7	6.2	5.4	110.44	0.38
	103	14	186	5.8	7.2	5.9	117.38	0.630909
	103	22	194	5.7	7.2	5.9	125.39	1.00125
	103	40	212	6.1	7.6	6	152.54	1.50833
	103	69	241	6.5	9.5	7.4	222.82	2.42345
	103	88	260	7.1	9.7	7.9	286.64	3.35895	2.03402	95	73	58	75.3333
177	107	4	181	5.2	6.1	5.8	98.85
	107	15	192	5.3	6.7	6.1	109.05	0.927273
	107	19	196	5.3	6.8	5.7	113.93	1.22
	107	25	202	5.2	7.3	6	122.42	1.415
	107	27	204	5.7	7.3	6.2	125.56	1.57
	107	51	228	6.5	7.7	6.8	175.41	2.07708
	107	96	273	7.2	9.1	7.8	329.38	3.42156	2.50576	1	1	30	10.6667
181	108	2	183	5.8	6.8	5.7	114.3
	108	6	187	5.3	6.8	5.5	118.62	1.08
	108	34	215	6.4	8.2	6.2	166.35	1.70464
	108	50	231	6.7	8.4	7	207.33	2.56125
	108	70	251	7.5	9	7.7	272.6	3.2635	2.32794	5	5	16	8.66667
209	115	4	213	7.1	8.8	7.4	229.69
	115	7	216	7.1	8.6	7.4	240.31	3.54
	115	14	223	6.8	9.4	7.7	266.47	3.73714
	115	22	231	7.4	9.7	8	298.7	4.02875
	115	36	245	7.5	10.8	8.5	361.1	4.45714	4.10656	84	98	58	80
223	123	3	226	6.6	8.1	6.6	187.34
	123	4	227	7	7.9	6.6	189.24	1.9
	123	7	230	6.7	8.1	6.5	195.16	1.97333
	123	14	237	6.8	8.6	7.1	210.36	2.17143
	123	33	256	7.2	9.6	7.3	261.23	2.67737
	123	54	277	7.4	9.5	7.9	333.83	3.45714	2.87235	50	1	39	30
188	127	2	190	6.5	7.4	6.4	163.9
	127	3	191	6.8	7.1	6.5	164.43	0.53
	127	7	195	6.6	7.6	6.3	166.96	0.6325
	127	14	202	6.4	8.1	6.6	172.88	0.845714
	127	28	216	6.4	8.2	6.9	190.46	1.25571
	127	42	230	6.4	9.1	7.2	215.67	1.80071
	127	57	245	6.4	9.4	7.8	251.16	2.366	1.58655	63	7	30	33.3333
186	129	3	189	5.8	7.1	6.1	133.49
	129	5	191	6	6.8	6.1	134.76	0.635
	129	7	193	5.7	7.1	5.8	136.18	0.71
	129	14	200	6.1	7.6	6.1	142.39	0.887143
	129	20	206	6.4	7.4	6.6	149.23	1.14
	129	27	213	5.9	8.1	6.6	158.99	1.39429
	129	34	220	5.7	8.4	6.7	170.65	1.66571
	129	50	236	6.5	8.7	7	204.48	2.11437
	129	58	244	6.4	8.9	7.6	225.13	2.58125
	129	72	258	7	9	7.6	267.28	3.01071
	129	87	273	7.3	10.1	8.3	320.91	3.57533	2.23119	37	27	30	31.3333
195	132	1	196	7	7.9	6.3	159.98
	132	3	198	6.7	7.8	6.2	163.8	1.91
	132	4	199	6.7	7.5	6.2	165.76	1.96
	132	5	200	6.4	7.7	6.4	167.77	2.01
	132	12	207	6.6	8.2	6.1	182.91	2.16286
	132	29	224	7	9.2	6.8	227.61	2.62941
	132	36	231	6.8	8.9	7.2	249.3	3.09857
	132	45	240	7.3	10.2	7.7	279.98	3.40889
	132	53	248	7.6	10.1	7.7	309.9	3.74	2.88308	95	73	39	69
198	135	2	200	6.5	7.5	6.5	163.12
	135	4	202	6.3	7.8	6.7	165.2	1.04
	135	8	206	6.2	7.7	6.6	169.83	1.1575
	135	9	207	6.4	7.7	6.4	171.09	1.26
	135	15	213	6.3	8.1	6.7	179.44	1.39167
	135	37	235	6.4	9.2	7.1	222.04	1.93636
	135	48	246	7.1	10	7.8	250.42	2.58
	135	54	252	7	10.1	7.3	267.89	2.91167	2.01481	91	82	94	89
202	136	2	204	6.3	7.2	6.6	156.36
	136	4	206	6.3	7.7	6.4	160.02	1.83
	136	14	216	6	8.4	6.5	180.65	2.063
	136	21	223	6.3	9.4	7	197.41	2.39429
	136	33	235	6.2	9.1	7.3	230.58	2.76417
	136	47	249	6.6	9.5	8.5	276.36	3.27	2.66667	75	58	39	57.3333
207	138	3	210	6.6	7.7	6.6	171.22
	138	8	215	6.2	8	6.4	173.03	0.362
	138	14	221	6.1	8.6	6.9	176.49	0.576667
	138	20	227	6	8.4	6.5	181.35	0.81
	138	34	241	6.4	8.9	6.8	198.15	1.2
	138	47	254	6.6	9.1	7	220.59	1.72615	1.12205	9	1	5	5
208	139	1	209	6.6	8.1	6.7	184.95
	139	4	212	6.6	8.1	6.5	191.9	2.31667
	139	9	217	6.7	8.7	6.8	204.27	2.474
	139	16	224	6.3	9.2	7.2	223.22	2.70714
	139	23	231	6.6	9.4	7.6	244.08	2.98
	139	36	244	7	10	8	287.89	3.37
	139	65	273	7.8	10.3	8.5	409.34	4.18793	3.50609	37	10	98	48.3333
203	140	2	205	6.5	7.7	6.5	165.6
	140	3	206	6.2	7.9	6.4	166.8	1.2
	140	8	211	6.3	8	6.2	173.39	1.318
	140	15	218	6.6	8.1	6.6	184.24	1.55
	140	22	225	6.3	8.7	6.9	197.01	1.82429
	140	35	238	6.6	9.2	7.6	225.79	2.21385
	140	59	262	6.7	10	8.2	296.21	2.93417	2.2914	75	66	81	74
204	146	9	213	6.4	7.8	6.2	167.26
	146	25	229	6.6	9	7	215.84	3.03625
	146	38	242	6.8	9.9	7.4	262.66	3.60154	3.28966	25	73	30	42.6667
209	147	2	211	6.8	8.6	7.1	201.49
	147	3	212	6.8	8.3	6.9	204.66	3.17
	147	4	213	6.7	8.3	6.7	207.87	3.21
	147	6	215	6.8	8.5	6.9	214.39	3.26
	147	14	223	6.8	9.3	7.8	242.07	3.46
	147	21	230	6.8	9.6	7.4	268.33	3.75143
	147	31	240	7.2	10.3	8	309.15	4.082	3.71241	99	98	99	98.6667
212	148	8	220	6.1	7.8	7	171.46
	148	22	234	6.7	8.9	6.9	222.07	3.615
	148	35	247	6.9	10.6	7.4	275.91	4.14154	3.86852	9	5	58	24
216	149	9	225	6.5	9.6	7.1	232.04
	149	23	239	6.9	10.1	7.7	280.9	3.49	3.49	63	66	90	73

## Sheet: GA
164	165	166	167	168	169	170	171	172	173	174	175	176	177	178	179	180	181	182	183	184	185	186	187	188	189	190	191	192	193	194	195	196	197	198	199	200	201	202	203	204	205	206	207	208	209	210	211	212	213
1	2	3	4	5	6	7	8	9	10	11	12	13	14	15	16	17	18	19	20	21	22	23	24	25	26	27	28	29	30	31	32	33	34	35	36	37	38	39	40	41	42	43	44	45	46	47	48	49	50
23+3	23+4	23+5	23+6	24+0	24+1	24+2	24+3	24+4	24+5	24+6	25+0	25+1	25+2	25+3	25+4	25+5	25+6	26+0	26+1	26+2	26+3	26+4	26+5	26+6	27+0	27+1	27+2	27+3	27+4	27+5	27+6	28+0	28+1	28+2	28+3	28+4	28+5	28+6	29+0	29+1	29+2	29+3	29+4	29+5	29+6	30+0	30+1	30+2	30+3
[truncated: 103 more columns]
